# Supplementary material for: Neoadjuvant chemotherapy with dose dense MVAC is associated with improved survival after radical cystectomy compared to other cytotoxic regimens: A tertiary center experience
Source: PLoS One. 2021 Nov 3;16(11):e0259526. doi: 10.1371/journal.pone.0259526 (PMC8565719; doi:10.1371/journal.pone.0259526)
Supplement: S1 Dataset — (XLSX) [file pone.0259526.s006.xlsx]

## Sheet: Dataset
No.	Year of treatment	Sex	Age (years)	ASA score	eGFR	Follow-up (years)	Survival	Clinical T stage	Pathological T stage	Pathological N stage	Surgical margin	Chemotherapy regimen
1	2014	male	64	2	30-59	0.805479	cancer death	cT3	pT4	pN1	negative	non-NAC
2	2014	male	63	2	60-89	0.410959	cancer death	cT2	pT2	pN0	negative	non-NAC
3	2014	male	67	2	≤29	0.342466	cancer death	cT2	pT4	pN1	positive	non-NAC
4	2014	male	61	2	60-89	3.27945	cancer death	cT3	pT3	pN0	negative	non-NAC
5	2014	female	64	2	≤29	6.32055	cancer death	cT3	pT4	pN1	negative	non-NAC
6	2014	male	51	2	≥90	3.57808	cancer death	cT3	pT3	pN1	negative	non-NAC
7	2014	male	64	2	30-59	4.24932	non-cancer death	cT3	pT1	pN0	negative	non-NAC
8	2014	male	61	2	≥90	1.56164	cancer death	cT2	pT4	pN0	negative	non-NAC
9	2014	male	75	3	30-59	0.671233	cancer death	cT3	pT4	pN1	negative	non-NAC
10	2014	female	57	2	≥90	7.33973	survived	cT2	pT2	pN0	negative	non-NAC
11	2014	male	63	2	≥90	0.621918	cancer death	cT3	pT3	pN1	negative	non-NAC
12	2014	male	78	2	60-89	0.747945	cancer death	cT3	pT3	pN0	negative	non-NAC
13	2014	male	72	2	60-89	7.28493	survived	cT3	pT0	pN0	negative	non-NAC
14	2014	male	50	2	≥90	2.07123	cancer death	cT2	pT4	pN1	positive	non-NAC
15	2014	male	62	2	60-89	7.20548	survived	cT2	pT1	pN0	negative	non-NAC
16	2014	male	54	2	60-89	7.1863	survived	cT2	pT1	pN0	negative	non-NAC
17	2014	male	66	2	≥90	7.16986	survived	cT2	pT1	pN0	negative	non-NAC
18	2014	male	75	2	60-89	2.73151	cancer death	cT2	pT4	pN0	positive	non-NAC
19	2014	female	80	2	30-59	0.367123	cancer death	cT3	pT4	pN1	negative	non-NAC
20	2014	female	74	2	60-89	6.25205	non-cancer death	cT2	pT3	pN1	negative	non-NAC
21	2014	male	67	2	30-59	3.88767	non-cancer death	cT3	pT2	pN0	negative	non-NAC
22	2014	male	58	2	≥90	1.27397	cancer death	cT3	pT3	pN1	negative	non-NAC
23	2014	male	51	2	≥90	0.589041	non-cancer death	cT2	pT2	pN0	negative	non-NAC
24	2014	male	71	2	30-59	3.14521	cancer death	cT3	pT2	pN0	negative	non-NAC
25	2014	female	63	2	≥90	6.8411	survived	cT3	pT2	pN0	negative	non-NAC
26	2014	male	54	2	≥90	0.336986	non-cancer death	cT2	pT3	pN1	positive	non-NAC
27	2014	male	56	1	≥90	6.72603	survived	cT2	pT2	pN0	negative	non-NAC
28	2014	male	66	2	60-89	6.66575	survived	cT2	pT3	pN1	negative	non-NAC
30	2014	female	59	2	≥90	6.61918	survived	cT2	pT1	pN0	negative	non-NAC
31	2015	male	53	1	60-89	5.83014	survived	cT3	pT3	pN0	positive	non-NAC
32	2015	male	56	2	60-89	1.19726	cancer death	cT2	pT3	pN1	negative	non-NAC
33	2015	female	57	2	60-89	5.79178	survived	cT2	pT1	pN0	negative	non-NAC
34	2015	male	51	2	≥90	5.67671	survived	cT3	pT2	pN0	negative	non-NAC
35	2015	female	76	3	≤29	0.0356164	non-cancer death	cT4	pT4	pN1	positive	non-NAC
36	2015	male	67	2	≥90	6.56986	survived	cT2	pT2	pN0	negative	non-NAC
37	2015	male	68	2	≥90	6.55068	survived	cT2	pT3	pN1	negative	non-NAC
38	2015	male	74	2	≤29	6.53151	survived	cT4	pT3	pN0	negative	non-NAC
39	2015	male	67	2	60-89	0.457534	cancer death	cT3	pT3	pN1	negative	Gemcitabine-cisplatin
41	2015	female	69	2	60-89	0.471233	non-cancer death	cT3	pT1	pN1	positive	non-NAC
42	2015	male	54	2	60-89	0.106849	cancer death	cT3	pT3	pN1	negative	non-NAC
43	2015	female	66	1	60-89	6.40548	survived	cT2	pT3	pN0	negative	non-NAC
44	2015	male	69	2	60-89	0.416438	cancer death	cT3	pT3	pN1	negative	non-NAC
45	2015	female	85	2	60-89	0.00547945	non-cancer death	cT3	pT3	pN1	negative	non-NAC
46	2015	female	74	3	30-59	0.99726	cancer death	cT3	pT3	pN0	negative	non-NAC
47	2015	male	61	2	30-59	6.30137	survived	cT3	pT3	pN0	negative	non-NAC
49	2015	male	73	3	30-59	0.523288	non-cancer death	cT3	pT3	pN1	positive	non-NAC
50	2015	male	64	2	≥90	6.24932	survived	cT2	pT3	pN0	negative	non-NAC
51	2015	male	67	3	60-89	0.706849	cancer death	cT3	pT2	pN1	negative	non-NAC
52	2015	male	68	2	30-59	0.126027	cancer death	cT3	pT4	pN1	positive	Gemcitabine-carboplatin
53	2015	male	60	2	60-89	6.19452	survived	cT3	pT1	pN0	negative	Gemcitabine-cisplatin
54	2015	male	56	3	≥90	4.43288	cancer death	cT2	pT4	pN0	negative	non-NAC
55	2015	male	73	2	60-89	6.15616	survived	cT2	pT3	pN0	negative	Gemcitabine-cisplatin
56	2015	male	64	3	30-59	0.123288	cancer death	cT2	pT4	pN0	negative	Gemcitabine-carboplatin
57	2015	female	69	2	≥90	0.654795	cancer death	cT2	pT3	pN0	negative	non-NAC
58	2015	female	50	1	≥90	0.479452	cancer death	cT2	pT3	pN1	positive	non-NAC
59	2015	male	83	2	60-89	0.0191781	non-cancer death	cT2	pT3	pN1	positive	non-NAC
61	2015	male	61	2	≥90	5.96164	survived	cT2	pT0	pN0	negative	non-NAC
62	2015	male	76	2	30-59	1.87123	cancer death	cT3	pT2	pN0	negative	non-NAC
63	2015	male	57	2	≥90	0.841096	cancer death	cT2	pT2	pN0	negative	non-NAC
64	2015	female	69	2	60-89	2.75616	cancer death	cT3	pT3	pN1	negative	non-NAC
65	2015	male	71	2	≥90	1.32329	cancer death	cT2	pT4	pN1	positive	non-NAC
66	2015	male	69	2	60-89	0.750685	cancer death	cT2	pT4	pN1	negative	non-NAC
67	2015	male	64	2	60-89	0.59726	non-cancer death	cT2	pT0	pN0	negative	non-NAC
68	2015	male	58	2	≥90	5.88767	survived	cT2	pT0	pN0	negative	non-NAC
69	2015	male	58	2	30-59	5.75342	survived	cT3	pT2	pN0	negative	non-NAC
70	2015	male	66	3	60-89	1.63836	cancer death	cT3	pT3	pN0	negative	Gemcitabine-carboplatin
71	2015	male	60	2	60-89	6.3589	survived	cT2	pT2	pN0	negative	non-NAC
72	2016	male	66	2	60-89	4.78904	survived	cT2	pT2	pN0	positive	non-NAC
73	2016	male	66	2	≥90	5.1589	survived	cT2	pT2	pN0	negative	Gemcitabine-cisplatin
74	2016	female	76	2	30-59	0.282192	non-cancer death	cT3	pT3	pN0	negative	non-NAC
75	2016	female	61	1	30-59	0	non-cancer death	cT3	pT4	pN0	negative	non-NAC
76	2016	female	60	3	30-59	1.58904	non-cancer death	cT2	pTis	pN0	negative	Gemcitabine-cisplatin
77	2016	male	70	2	60-89	1.08493	cancer death	cT2	pT3	pN1	negative	non-NAC
78	2016	male	62	2	60-89	0.0547945	non-cancer death	cT3	pT3	pN0	negative	non-NAC
79	2016	male	61	2	≥90	5.13973	survived	cT2	pT0	pN0	negative	non-NAC
80	2016	male	65	2	≥90	4.83288	survived	cT2	pT3	pN0	negative	non-NAC
81	2016	male	44	2	30-59	0.668493	cancer death	cT3	pT4	pN0	negative	Gemcitabine-cisplatin
83	2016	male	76	2	60-89	0.547945	cancer death	cT4	pT4	pN1	positive	non-NAC
84	2016	male	71	2	60-89	0.769863	cancer death	cT3	pT3	pN1	positive	non-NAC
85	2016	male	65	2	30-59	1.27397	cancer death	cT4	pT1	pN0	negative	non-NAC
86	2016	male	55	2	60-89	0.750685	cancer death	cT3	pT3	pN1	negative	non-NAC
87	2016	male	61	2	30-59	5.58082	survived	cT3	pT1	pN0	negative	non-NAC
88	2016	male	61	3	≥90	1.35342	cancer death	cT2	pT1	pN0	negative	non-NAC
89	2016	male	70	3	30-59	0.0767123	non-cancer death	cT4	pT0	pN0	negative	non-NAC
90	2016	male	65	1	60-89	1.98082	cancer death	cT3	pT3	pN0	negative	non-NAC
91	2016	male	75	2	60-89	2.44932	cancer death	cT2	pT3	pN1	negative	non-NAC
92	2016	male	75	2	60-89	0.857534	cancer death	cT2	pT3	pN0	negative	Gemcitabine-cisplatin
93	2016	male	60	3	60-89	1.09315	cancer death	cT2	pT0	pN0	negative	non-NAC
94	2016	male	69	2	≥90	4.90959	survived	cT2	pT1	pN0	negative	non-NAC
95	2016	male	62	2	≥90	4.80548	survived	cT2	pT3	pN0	negative	non-NAC
96	2016	male	72	2	60-89	4.85479	survived	cT2	pT4	pN0	negative	non-NAC
97	2016	female	77	2	30-59	1.56986	cancer death	cT2	pT3	pN0	negative	non-NAC
99	2016	female	78	2	60-89	5.31233	survived	cT2	pT2	pN1	negative	non-NAC
100	2016	female	80	2	30-59	4.53699	cancer death	cT3	pT0	pN0	negative	non-NAC
101	2016	female	63	1	60-89	0.794521	cancer death	cT4	pT4	pN1	positive	non-NAC
102	2016	male	68	2	60-89	4.85205	survived	cT2	pT2	pN0	negative	non-NAC
103	2016	female	54	2	30-59	1.75616	non-cancer death	cT3	pT0	pN0	negative	non-NAC
104	2016	female	60	2	≥90	4.75616	survived	cT3	pT0	pN0	negative	non-NAC
105	2016	male	68	3	30-59	2.10959	cancer death	cT2	pT4	pN1	positive	non-NAC
106	2017	male	65	1	≤29	0.175342	cancer death	cT4	pT4	pN1	positive	non-NAC
107	2017	male	63	3	≤29	0.0630137	non-cancer death	cT4	pT4	pN1	positive	non-NAC
108	2017	male	68	2	60-89	2.46027	cancer death	cT2	pT3	pN1	negative	ddMVAC
109	2017	male	63	2	≥90	4.54795	survived	cT2	pTis	pN0	negative	non-NAC
110	2017	male	79	3	30-59	1.58904	cancer death	cT2	pT3	pN0	negative	non-NAC
111	2017	male	80	3	60-89	0.99726	non-cancer death	cT2	pT3	pN0	negative	non-NAC
112	2017	male	57	2	≥90	3.76986	non-cancer death	cT2	pT4	pN0	negative	Gemcitabine-carboplatin
113	2017	male	66	2	60-89	2.81096	cancer death	cT2	pT1	pN0	negative	non-NAC
114	2017	female	63	1	≥90	5.10959	survived	cT3	pT2	pN0	negative	ddMVAC
115	2017	male	68	2	60-89	4.45205	survived	cT2	pT1	pN0	negative	non-NAC
117	2017	male	79	2	60-89	4.43288	survived	cT3	pT2	pN0	negative	Gemcitabine-cisplatin
118	2017	male	66	3	60-89	0.794521	cancer death	cT2	pT0	pN1	negative	Gemcitabine-cisplatin
119	2017	male	76	3	30-59	0.383562	cancer death	cT4	pT4	pN1	positive	non-NAC
120	2017	male	65	2	≥90	1.18356	cancer death	cT3	pT3	pN0	negative	ddMVAC
121	2017	male	66	3	60-89	4.35342	survived	cT2	pT0	pN0	negative	ddMVAC
122	2017	male	79	2	30-59	1.50685	cancer death	cT4	pT4	pN1	positive	non-NAC
123	2017	female	63	2	≤29	1.48219	cancer death	cT4	pT3	pN1	positive	Gemcitabine-cisplatin
125	2017	male	70	3	60-89	4.29863	survived	cT2	pT0	pN0	negative	ddMVAC
126	2017	male	64	2	60-89	1.66027	cancer death	cT2	pT0	pN1	negative	non-NAC
127	2017	female	66	2	30-59	1.3589	cancer death	cT3	pT3	pN0	negative	non-NAC
128	2017	male	84	3	≤29	0.189041	cancer death	cT4	pT2	pN1	negative	non-NAC
129	2017	male	67	3	≥90	4.16438	survived	cT2	pT2	pN0	negative	non-NAC
130	2017	male	75	3	30-59	0.0547945	non-cancer death	cT4	pT3	pN1	negative	non-NAC
131	2017	male	69	2	≥90	4.07945	survived	cT2	pT0	pN0	negative	ddMVAC
132	2017	male	68	3	≤29	0.00547945	non-cancer death	cT2	pT1	pN1	negative	non-NAC
133	2017	male	61	2	60-89	2.7589	non-cancer death	cT3	pT1	pN0	negative	non-NAC
134	2017	male	61	2	≥90	0.547945	cancer death	cT2	pT4	pN0	positive	non-NAC
136	2017	male	58	2	60-89	2.54247	non-cancer death	cT3	pT4	pN0	negative	non-NAC
137	2017	male	74	2	60-89	3.96712	survived	cT3	pT2	pN0	negative	ddMVAC
138	2017	male	65	2	60-89	1.03288	cancer death	cT2	pT1	pN0	negative	ddMVAC
139	2017	male	66	3	≥90	2.19726	cancer death	cT2	pT2	pN0	negative	non-NAC
140	2017	male	65	2	≥90	3.85479	survived	cT2	pT0	pN0	negative	ddMVAC
141	2017	female	62	2	≥90	3.83014	survived	cT3	pT0	pN0	negative	non-NAC
142	2017	female	65	3	60-89	0.794521	non-cancer death	cT3	pT1	pN0	negative	ddMVAC
143	2017	male	69	3	30-59	3.76164	survived	cT2	pTa	pN0	negative	non-NAC
144	2017	female	83	3	≤29	0.854795	non-cancer death	cT3	pT2	pN1	positive	non-NAC
145	2017	male	67	4	30-59	1.71507	cancer death	cT2	pT3	pN1	negative	ddMVAC
146	2017	male	61	2	≥90	3.70137	survived	cT2	pT1	pN0	negative	ddMVAC
147	2017	female	77	2	60-89	0.868493	cancer death	cT3	pT3	pN0	negative	ddMVAC
149	2017	male	76	2	30-59	1.6137	cancer death	cT3	pT3	pN0	negative	ddMVAC
150	2017	female	65	3	30-59	3.65479	survived	cT2	pT2	pN0	negative	ddMVAC
152	2018	male	76	2	60-89	2.61644	cancer death	cT2	pT1	pN0	negative	non-NAC
153	2018	male	68	3	60-89	1.09041	non-cancer death	cT2	pTa	pN0	negative	non-NAC
154	2018	male	67	2	30-59	0.926027	non-cancer death	cT3	pT0	pN0	negative	Gemcitabine-cisplatin
155	2018	male	80	2	30-59	0.309589	cancer death	cT3	pT3	pN0	negative	Gemcitabine-cisplatin
156	2018	male	78	2	60-89	3.41096	cancer death	cT3	pT4	pN0	negative	non-NAC
157	2018	male	53	2	60-89	3.43288	survived	cT2	pT0	pN0	negative	ddMVAC
158	2018	male	60	2	60-89	3.39452	survived	cT2	pT0	pN0	negative	ddMVAC
159	2018	male	65	2	60-89	3.37534	survived	cT2	pT2	pN0	negative	ddMVAC
160	2018	male	59	2	30-59	3.35616	survived	cT2	pT0	pN0	negative	Gemcitabine-cisplatin
161	2018	male	70	2	≤29	1.3863	non-cancer death	cT2	pT4	pN0	positive	non-NAC
162	2018	female	61	2	60-89	3.31781	survived	cT2	pT0	pN0	negative	ddMVAC
163	2018	male	75	2	60-89	3.2411	survived	cT2	pT0	pN0	negative	ddMVAC
164	2018	male	60	3	60-89	3.20274	survived	cT3	pT4	pN1	negative	ddMVAC
165	2018	male	66	2	60-89	3.26301	survived	cT2	pT3	pN1	negative	ddMVAC
166	2018	male	63	3	60-89	3.26027	survived	cT2	pT0	pN0	negative	ddMVAC
168	2018	male	75	2	60-89	0.353425	non-cancer death	cT3	pT4	pN1	negative	ddMVAC
170	2018	female	66	3	30-59	3.13973	survived	cT2	pT0	pN0	negative	Gemcitabine-cisplatin
171	2018	male	76	2	60-89	3.06849	survived	cT2	pT2	pN0	negative	ddMVAC
172	2018	male	65	2	60-89	3.00274	survived	cT2	pT1	pN0	negative	ddMVAC
173	2018	male	74	3	30-59	0.558904	non-cancer death	cT3	pTa	pN0	negative	Gemcitabine-cisplatin
174	2018	female	67	2	≤29	2.93425	survived	cT4	pT1	pN0	negative	non-NAC
175	2018	male	63	2	60-89	2.90959	cancer death	cT3	pT4	pN1	positive	non-NAC
176	2018	male	66	2	≥90	1.01096	non-cancer death	cT2	pT3	pN1	negative	non-NAC
177	2018	female	70	3	60-89	3.45205	survived	cT2	pT0	pN0	negative	ddMVAC
179	2018	male	69	2	60-89	1.14795	non-cancer death	cT2	pT0	pN1	negative	ddMVAC
180	2018	male	66	1	60-89	2.66575	cancer death	cT4	pT4	pN0	negative	non-NAC
181	2018	male	63	2	≥90	3.17808	survived	cT2	pT0	pN0	negative	ddMVAC
182	2018	male	58	2	30-59	2.64658	survived	cT2	pT2	pN0	negative	ddMVAC
183	2018	male	76	2	30-59	0.090411	non-cancer death	cT4	pT4	pN1	positive	non-NAC
184	2018	male	74	2	30-59	0.608219	cancer death	cT3	pT4	pN1	negative	non-NAC
185	2018	female	69	2	≤29	0.243836	cancer death	cT2	pT4	pN1	negative	Gemcitabine-cisplatin
186	2018	male	44	2	30-59	2.62192	survived	cT2	pT0	pN0	negative	non-NAC
187	2019	male	74	2	30-59	0.923288	cancer death	cT3	pT4	pN1	negative	non-NAC
188	2019	female	61	2	≥90	2.53151	survived	cT2	pT2	pN0	negative	ddMVAC
189	2019	male	70	2	30-59	2.51233	survived	cT3	pT2	pN0	negative	Gemcitabine-cisplatin
190	2019	female	76	2	60-89	2.49315	survived	cT2	pT0	pN0	negative	Gemcitabine-cisplatin
192	2019	female	66	2	30-59	0.0136986	non-cancer death	cT2	pT2	pN0	negative	ddMVAC
193	2019	male	67	2	≥90	1.0137	cancer death	cT2	pT3	pN1	negative	ddMVAC
194	2019	male	69	3	30-59	2.24384	survived	cT2	pT3	pN0	negative	ddMVAC
195	2019	male	72	2	≥90	2.22466	survived	cT2	pT1	pN0	negative	non-NAC
196	2019	male	72	2	30-59	0.430137	non-cancer death	cT3	pT3	pN0	negative	ddMVAC
197	2019	male	62	2	60-89	2.41644	survived	cT2	pT1	pN0	negative	ddMVAC
198	2019	male	55	2	≥90	2.20274	survived	cT2	pT1	pN0	negative	ddMVAC
199	2019	male	74	2	60-89	2.14795	survived	cT2	pT0	pN0	negative	ddMVAC
200	2019	female	77	3	60-89	2.11233	cancer death	cT2	pT3	pN0	negative	non-NAC
201	2019	male	53	1	30-59	2.10959	survived	cT2	pT4	pN0	negative	ddMVAC
202	2019	male	69	3	30-59	2.10411	survived	cT2	pT0	pN0	negative	ddMVAC
203	2019	male	66	3	60-89	2.07123	survived	cT2	pT1	pN0	negative	Gemcitabine-cisplatin
204	2019	male	75	2	60-89	2.06575	survived	cT2	pT4	pN1	negative	ddMVAC
206	2019	male	61	2	≤29	1.99452	survived	cT3	pT1	pN0	negative	Gemcitabine-carboplatin
207	2019	male	66	3	60-89	1.97534	survived	cT2	pT1	pN0	negative	ddMVAC
208	2019	male	68	2	60-89	1.95616	cancer death	cT2	pT3	pN0	negative	non-NAC
209	2019	male	74	1	60-89	1.93699	survived	cT4	pT4	pN0	negative	ddMVAC
210	2019	female	83	2	30-59	1.89863	survived	cT3	pT0	pN0	negative	non-NAC
211	2019	male	88	3	30-59	1.91781	survived	cT2	pT2	pN0	negative	non-NAC
212	2019	female	68	2	≥90	1.8411	survived	cT2	pT2	pN0	negative	ddMVAC
213	2019	male	79	1	30-59	1.82192	cancer death	cT2	pT3	pN1	negative	non-NAC
214	2019	male	61	2	60-89	1.80274	survived	cT2	pT2	pN0	negative	Gemcitabine-cisplatin
215	2019	female	61	2	30-59	1.64932	survived	cT3	pT0	pN0	negative	ddMVAC
216	2020	male	71	2	60-89	1.24384	cancer death	cT2	pT1	pN0	negative	Gemcitabine-cisplatin
217	2020	male	62	1	≥90	1.20822	survived	cT2	pT0	pN0	negative	ddMVAC
218	2020	female	54	2	≥90	1.28493	survived	cT3	pT4	pN1	positive	non-NAC
219	2020	male	76	2	60-89	1.27945	survived	cT2	pT2	pN0	negative	ddMVAC
220	2020	male	72	2	30-59	1.18082	survived	cT2	pT3	pN0	positive	non-NAC
221	2020	male	71	2	60-89	0.0410959	non-cancer death	cT2	pT0	pN0	negative	Gemcitabine-cisplatin
222	2020	male	73	2	60-89	1.43288	survived	cT2	pT2	pN0	negative	non-NAC
223	2020	male	63	3	≥90	1.43836	cancer death	cT2	pT3	pN0	negative	Gemcitabine-cisplatin
224	2020	male	67	2	60-89	1.55342	survived	cT3	pT4	pN1	negative	non-NAC
225	2020	male	78	2	30-59	1.09315	survived	cT2	pT0	pN0	negative	Gemcitabine-cisplatin
226	2020	male	66	3	30-59	1.14247	survived	cT3	pT4	pN0	negative	non-NAC
227	2020	male	71	3	30-59	1.11233	survived	cT2	pT4	pN0	negative	non-NAC
228	2020	male	80	2	≥90	0.19726	cancer death	cT2	pT4	pN1	negative	ddMVAC
229	2020	male	68	2	60-89	1.5726	survived	cT2	pT4	pN0	negative	non-NAC
230	2020	male	65	2	30-59	0.846575	survived	cT3	pT2	pN0	negative	Gemcitabine-carboplatin
231	2020	male	63	2	60-89	1.32055	survived	cT3	pT4	pN1	negative	non-NAC
232	2020	male	63	2	30-59	0.865753	survived	cT4	pT4	pN1	positive	non-NAC
233	2020	male	67	2	30-59	0.978082	survived	cT2	pT1	pN0	negative	non-NAC
234	2020	female	66	2	30-59	0.873973	survived	cT2	pT1	pN0	negative	non-NAC
235	2020	male	68	2	30-59	0.109589	non-cancer death	cT4	pT2	pN0	negative	non-NAC
236	2020	female	63	2	≥90	1.49589	survived	cT3	pTa	pN0	negative	ddMVAC
